# Supplementary material for: Enhanced Photocatalytic Activity and Stability of Bi2WO6 – TiO2-N Nanocomposites in the Oxidation of Volatile Pollutants
Source: Nanomaterials (Basel). 2022 Jan 23;12(3):359. doi: 10.3390/nano12030359 (PMC8838994; doi:10.3390/nano12030359)
Supplement: Supplementary file 1 [file nanomaterials-12-00359-s001.zip]

Archive with 1 entries (1 files):
- nanomaterials-1517953-supplementary.pdf
